# Supplementary material for: Anti-Anxiety Effects of Essential Oil Microemulsion in Chronic Unpredictable Mild Stress-Induced Rats: Preparation, Characterization, and Mechanisms
Source: Molecules. 2025 Jun 19;30(12):2652. doi: 10.3390/molecules30122652 (PMC12196394; doi:10.3390/molecules30122652)
Supplement: Supplementary file 1 [file molecules-30-02652-s001.zip]

Archive with 1 entries (1 files):
- molecules-3493467-supplementary.pdf
